# Supplementary material for: Correlation between coronary artery calcification by non-cardiac CT and Framingham score in young patients
Source: PLoS One. 2018 Mar 28;13(3):e0195061. doi: 10.1371/journal.pone.0195061 (PMC5874063; doi:10.1371/journal.pone.0195061)
Supplement: S1 Statistics — 19 patients with coronary calcifications. (XLSX) [file pone.0195061.s001.xlsx]

## Sheet: Sheet1
Indication	age	gender	Calcification Score	Smoking	Cholesterol (mg/dL)	HDL (mg/dL)	sys.BP	DM	FRS_perc	antiHTN	statins	BMI (Kg/m2)	Vit D (ng/mL
Pneumonia	42.6092	1	3.22	0	166	71.8	112	0	<1				28
Resp Symptoms	37.7467	1	2.4	0	224	42.9	102	0	<1
Resp Symptoms	38.7707	0	10.12	0	160	26.9	118	0	1
Pneumonia	44	0	4.09	0	150	46.3	110	0	1	0
Pneumonia	37	0	3.97	0	171.2	46.5	160	0	1.8	0		25	16
Pneumonia	45.0842	0	352.81	0	117	28.4	160	0	2			35.26
Abnormal XRAY	37.922	0	1.16	1	144	43	138	0	2			29.05	22
abnormal chext xray - positive lung nodule PET	48	0	17.7	0	162.3	49	120	1	2.7	1	1	40
pneumothorax	21.7248	0	2.86	1	205	34	130	0	3.00
MVA	40	1	1.01	1	222	44	133	0	3.7	0
URTI	39.217	0	49.77	1	187	43	95	0	4			18
Pneumonia	48.2683	0	0.72	1	131	44	104	0	4
Resp symptoms	32	0	25	1	228	48.5	132	0	5.1	0	0	28.7	19
Lung Ca Screening	46	0	1.22	1	170	54.1	120	0	5.5	0
Resp Symptoms	46.3326	0	20.86	0	234.3	42	146	0	6				29.3
Abnormal Chest XRAY	47	0	20	1	145	30	120	1	8.1	0	1
Abnormal Chest X ray	44.5366	0	1.35	1	208	39	145	0	13				13.5
Respiratory symptoms	44.0027	0	0.36	1	212.68	36.35	137	0	17	1	1
abnormal CHEST XRAY	48.8679	0	0.35	1	256	44	118	0	17	1	1	26.7	9
