# Supplementary material for: Correlation between coronary artery calcification by non-cardiac CT and Framingham score in young patients
Source: PLoS One. 2018 Mar 28;13(3):e0195061. doi: 10.1371/journal.pone.0195061 (PMC5874063; doi:10.1371/journal.pone.0195061)
Supplement: S2 Statistics — 143 patients without coronary calcifications. (XLSX) [file pone.0195061.s002.xlsx]

## Sheet: Sheet1
Indication	age	gender	Calcification Score	Smoking	Cholesterol (mg/dL)	HDL (mg/dL)	sys.BP	DM	FRS_perc	antiHTN	statins	BMI (Kg/m2)	Vit D (ng/mL)
Resp Symptoms	23.2909	0	0	0	124	25	136	0	<1
Resp Symptoms	40.2245	1	0	0	142	63.1	132		<1
URTI	42.653	1	0	0	127	34.1	110	0	<1
Resp Symptoms	23.9836	0	0	0	190	35	149	0	<1
Resp Symptoms	18.0589	0	0	0	112	31	108		<1
pneumothorax	21.1116	0	0	1	130	53.1	117	0	<1
pneumonia	33.8617	0	0	0	192	36	127	0	<1
pneumonia	34.5818	1	0	0	166.5	60	115	0	<1
pneumothorax	27.5756	0	0	0	114	47	121	0	<1				16.7
Resp Symptoms	18.5462	0	0	0	137	29	120	0	<1				10
abnormal X ray	36.0411	0	0	0	149	32	112	0	<1			34
Pneumonia	17.2841	1	0	0	205	68	115	0	<1			21.5
Abnormal Chest Xray	16.0903	1	0	0	153	43.2	120	0	<1
Pneumonia	36.1725	1	0	0	151	51	101	0	<1
MVAccident	19.7016	0	0	0	99	16	132	1	<1
pneumothorax	19.551	0	0	0	111	38.2	130	0	<1				35
cough	38.8611	1	0	0	204	52.3	115	0	<1			21.3	14
pneumonia	33.4839	0	0	0	194	60	167	0	<1
pneumonia	37.6783	1	0	1	135	37.2	101	0	<1				18
Trauma	29.9959	1	0	0	171.83	74.8	109	0	<1			18
pneumonia	36.0958	1	0	1	127	45.9	96	0	<1			20.3	36
Trauma	21.4127	1	0	0	110	37	107	0	<1
abnormal Chet X ray	42.6886	1	0	0	200	52	117	0	<1				22.3
Trauma-fired	21.6318	0	0	0	180	45	119	0	<1				6
Resp symptoms	42.9596	1	0	0	168	56	142	0	<1
Abnormal Chest XRAY	22.0205	1	0	0	250	34	128	0	<1			20.1	11
cough	32.0301	1	0	0	172	58.7	128	0	<1
pneumonia	31.3812	1	0	0	173	49	110	0	<1			20	27
Abnormal X ray	35.7098	1	0	1	156	40.7	115	0	<1			22
MVAccident	19.5565	1	0	0	173	59	117	0	<1				14.3
cough	34.1985	1	0	0	165.6	45	114	0	<1
MVAccident	26.8528	0	0	0	189	38	125	0	<1			19
Abnormal Chest XRAY	29.807	0	0	0	160	38	134	0	<1
cough/hemoptysis	28.5092	1	0	0	153	53	115	0	<1			19.9	10
Abnormal Chest XRAY	25.9685	0	0	0	153	53	128	0	<1			20.9
MVAccident	34.6667	0	0	0	167	52	120	0	<1				15.8
Resp Symptoms	48.4408	1	0	0	150	52	147	0	<1				41.7
pneumonia	34.1629	0	0	0	168	42	121	0	<1
pneumonia	31.6742	0	0	0	201	42	134	0	<1
Resp symptoms	28.9309	0	0	0	159	63	125	0	<1				24.5
Abnormal Chest XRAY	19.9617	0	0	0	124	62.5	100	0	<1			17.6
Abnormal Chest Xray	38.883	1	0	0	195	50	149	0	<1			29.27	12
URTI	41.3525	1	0	0	178	50	139	0	<1				36.4
pneumonia	32.1615	0	0	0	189	26	124	0	<1
Respiratory symptoms	36.0192	0	0	0	164	45	155	0	<1			24	7.45
pneumothorax-spontaneous	20.6626	1	0	0	190	47	110	0	<1
pneumonia	31.5592	1	0	0	171	47	100	0	<1				10.9
Lung Ca Screening	43.4415	1	0	0	164	50	116	0	<1			22
pneumonia	29.2129	1	0	0	198	42	111	0	<1			32	10.5
abnormal Chext Xray	26.3984	1	0	0	155	48	105	0	<1			21.5	5
Abnormal Chest Xray	38.6448	1	0	0	174	52	113	0	<1			25.8	13
URTI	32.8433	0	0	0	143	39	134	0	<1			26.6	26.6
Resp Symptoms	21	1	0	0	125	43.5	96	0	<1	0	0	16.41
Resp Symptoms	31	1	0	0	149	53	109	0	<1	1	1	23.2	25
pneumonia	30	1	0	0	201	54	117	0	<1	0
URTI	27	1	0	0	122	36	90	0	<1	0	1	14	21
Pneumothorax	21	0	0	0	159	49	140	0	<1	0	0
pneumothorax	42	1	0	0	209.3	63.6	110	0	<1	0		24.8	22
Cough	20	0	0	0	142	58	130	0	<1	0	0	23.5
Pneumonia	29	1	0	0	210	45	103	0	<1	0	0	32.12
Resp symptoms	50	1	0	0	168	40.6	140	0	<1	0	0
Pneumonia	34	1	0	0	192	48	120	0	<1	0	0	25.73
MVA	24	0	0	0	166.7	38	140	0	<1	0	0	?
Resp symptoms	19	1	0	0	197.7	101	94	0	<1	0	0
Abnormal Chest XRAY	20	1	0	0	193	68	120	0	<1	0	0
pneumonia	34	0	0	0	158	27	120	0	<1	0
Resp symptoms	34	0	0	0	164.2	43	120	0	<1	0
pneumonia	43.7919	0	0	0	160	47.3	135	1	1.00
Lung Ca Screening	36.1752	1	0	1	228	68	104	0	1.00
Abnormal Chest Xray	32.846	1	0	1	174	38.3	140	0	1			24.9	8
abnormal Chet X ray	30.1109	0	0	1	163	46	117	0	1.00
MVAccident	26.2533	0	0	1	127.6	10.44	137	0	1.00
cough	44.6817	0	0	0	153	48.8	111	0	1.00			27
Respiratory symptoms	38.0616	0	0	0	205	30	112	0	1.00			29.9	4
Abnormal Chest Xray	47.7207	1	0	1	102.42	65.4	130	0	1				22.1
pneumothorax-spontaneous	25.8645	0	0	1	143	34	100	0	1.00				11.2
pneumonia	19.8686	1	0	1	201.11	63.5	120	0	1
pneumothorax-spontaneous	24.8706	0	0	1	171	44	135	0	1
Lung Ca Screening	31.8166	0	0	0	158	64	133	0	1.00				22.3
pneumonia	48.9336	1	0	0	210	46	124	0	1.00				12.7
Resp symptoms	48.6653	1	0	0	199	42.7	145	0	1			33
pneumonia	35.0992	0	0	0	230	44.3	132	0	1			22	7
MVAccident	42.0835	0	0	0	188	52	114	0	1.00				27.7
MVAccident	31.8385	0	0	0	155	28	139	0	<1
pneumothorax-spontaneous	25.6619	0	0	1	152	47.5	142	0	1			17.4
Resp symptoms	47.707	1	0	0	157	33	151	0	1				26.2
Abnormal Chest Xray	39.3593	0	0	0	178	38	110	0	1				20.5
URTI	34.8364	0	0	0	213.6	44	123	0	1
CA OF LUNG SCREENING	39	1	0	1	189	38	110	0	1.4	0		25.5	26
pneumonia	44	0	0	0	166	50	126	0	1.4	0	0	24.86
Resp symptoms	46	0	0	0	159	46	135	0	1.5	1	1
COUGH	36	0	0	0	226	36	140	0	1.6	0	0	31
Resp Symptoms	27	0	0	1	184	30	110	0	1.9	0	0	21.1
Abnormal Chest Xray	38.9815	1	0	1	162	31	140	0	2.00
Pneumonia	40.5366	0	0	0	199	32.26	138	1	2			26.9	26
Lung Ca Screening	38.8611	0	0	0	226	33	117	0	2.00
pneumonia	49.7221	0	0	0	200	90	95	0	2.00
Lung Ca Screening	48.115	1	0	1	197	50	121	0	2			22.9	24.3
pneumonia	41.1143	0	0	0	198	35.8	130	0	2			25	17
Abnormal Chest Xray	42.0287	1	0	1	186	40	118	0	2			20.2
Pneumonia	38.4641	0	0	0	196	37	156	0	2			29.4
ca of lung screening	31	0	0	1	187	39	120	0	2.1	0	0
Abnormal Chest XRAY	23	0	0	1	187	39	115	0	2.7	0		25.73
Abnormal Chest Xray	47.154	0	0	1	187	35	121	0	3				25.3
cough	45	1	0	1	269.4	73	115	0	3	0	0
pneumothorax	21	0	0	1	232	51	120	0	3.6	0		21.6	14
pneumonia	46.5489	0	0	0	199	33.44	130	0	4			24.4
pneumonia	48.6078	0	0	0	148	34	151	0	4			30.48	16.9
URTI	38.6886	0	0	1	192	65	138	0	4
cough	47.8467	0	0	0	178	35	139	0	4			27.78
mva	37	0	0	1	200	48	120	0	0.048	0	0	27.45
MVAccident	45.2621	0	0	0	224	28.8	110	0	5.00
Pneumonia	47.2389	1	0	1	254	53	130	0	5.00
PRE SURGERY	49.6427	0	0	0	207	52	150	0	5.00
Abnormal chest Xray	49.3306	0	0	0	225	45.8	121	0	5			28.1
Abnormal chest Xray	36.7337	0	0	1	180	30	125	0	5			17.8
cough	33.5305	0	0	1	234	54.5	130	0	6.00
URTI	46.9103	0	0	1	119	37	157	0	6			31.2	16
Abnormal Chest Xray	43.9179	0	0	1	192	46	104	0	6			24	27
URTI	49	0	0	1	167	49.8	120	0	6.8	0		23.3	31
pneumothorax-spontaneous	38.8528	0	0	1	210	42	119	0	7			21.8
pneumonia	45.974	0	0	1	151	38	136	0	7			32.9
Pneumonia	46	0	0	0	252	30	120	0	7.1	0	0	25.5
CA LUNG SCREENING	47	1	0	1	154	37.3	128	1	7.1	0		28.73	15
pneumonia	49	1	0	0	278	48	120	0	7.3	0		38.9
pneumonia	43.896	0	0	0	280	33	134	0	8			31
Lung Ca Screening	38.4066	0	0	1	252	64	110	0	8			23	25.2
URTI	46.6201	0	0	1	201	63	129	0	8
Abnormal Chest Xray	38.883	0	0	1	209	33	132	0	9.00
cough	49.7796	0	0	1	185	50	119	0	9.00
MVAccident	49.0459	0	0	0	226	36	157	0	9
cough	42.924	0	0	1	204	32.2	113	0	10.0
Abnormal Chest Xray - lung nodules	43.9425	0	0	0	201	48	147	0	10.0
URTI	37.5469	0	0	1	214	29	130	0	10				20.27
abnormal ChestXray	46.2396	0	0	1	213	49.7	124	0	10			21.56	16
SOB	45.4264	0	0	1	204	48	146	0	11.00
abnormal ChestXray	45.2019	0	0	1	222	52	127	0	11			24.4	23
hemoptysis-Resp symptoms	45.0951	0	0	1	193	38	137	0	11
cough	47.1129	0	0	0	174	34.4	158	0	13.00
MVA	38	0	0	1	238	27	120	0	14.7	0		26.8	15
pneumothorax-spontaneous	46.7187	0	0	1	228	44	130	0	15
abnormal ChestXray	38.21	0	0	1	233	32	157	0	17.00				13.1
CA LUNG SCREENING	44	0	0	1	274	48.26	120	0	17.1	0	0
